# Supplementary material for: Development and evaluation of an effective solubility prediction model for pharmaceuticals in organic solvents using machine learning based on eXtreme Gradient Boosting
Source: Sci Rep. 2026 May 28;16:16592. doi: 10.1038/s41598-026-53038-w (PMC13219517; doi:10.1038/s41598-026-53038-w)
Supplement: Supplementary file 1 — Supplementary Material 1 [file 41598_2026_53038_MOESM1_ESM.xlsx]

## Sheet: Data
Solute	Solvent	MP (K)	ΔfusH (kJ/mol)	Cp (r)	Cp (q)	Hansen	Tb (K)	T (K)	ε	Dataset	log S (mole fraction)	Predicted log S	S (mole fraction)	Predicted S	RMSLE	MAPD
Risperidone	methanol	442	43.9	0.52	158	21.87	337.8	278	36.6	train	-2.69897	-2.69621	0.002	0.00201274	0.0063493	0.00636952
Risperidone	methanol	442	43.9	0.52	158	21.87	337.8	283	35.7	train	-2.63827	-2.64116	0.0023	0.00228476	0.00664682	0.00662473
Risperidone	methanol	442	43.9	0.52	158	21.87	337.8	288	34.9	train	-2.56543	-2.56172	0.00272	0.00274334	0.00854537	0.00858197
Risperidone	methanol	442	43.9	0.52	158	21.87	337.8	293	34.1	train	-2.48149	-2.49198	0.0033	0.00322122	0.0241611	0.0238716
Risperidone	methanol	442	43.9	0.52	158	21.87	337.8	298	33.2	train	-2.4023	-2.41808	0.00396	0.0038187	0.0363332	0.0356811
Risperidone	methanol	442	43.9	0.52	158	21.87	337.8	303	32.4	train	-2.31247	-2.32506	0.00487	0.00473091	0.028977	0.0285612
Risperidone	methanol	442	43.9	0.52	158	21.87	337.8	308	31.6	train	-2.21112	-2.19399	0.00615	0.00639756	0.0394651	0.0402541
Risperidone	methanol	442	43.9	0.52	158	21.87	337.8	313	30.9	train	-2.11351	-2.1162	0.0077	0.00765248	0.00619055	0.00617149
Risperidone	methanol	442	43.9	0.52	158	21.87	337.8	318	30.2	train	-2.00436	-1.99644	0.0099	0.0100824	0.0182551	0.0184227
Risperidone	methanol	442	43.9	0.52	158	21.87	337.8	323	29.5	train	-1.89177	-1.89757	0.01283	0.0126599	0.0133476	0.0132589
Risperidone	ethanol	442	43.9	0.52	158	21.87	351	278	26.3	train	-3.01773	-3.01728	0.00096	0.000960999	0.00104008	0.00104077
Risperidone	ethanol	442	43.9	0.52	158	21.87	351	283	25.5	train	-2.96658	-2.97308	0.00108	0.00106395	0.0149689	0.0148572
Risperidone	ethanol	442	43.9	0.52	158	21.87	351	288	24.8	train	-2.88273	-2.88263	0.00131	0.00131029	0.000217534	0.000217713
Risperidone	ethanol	442	43.9	0.52	158	21.87	351	293	24.1	train	-2.81531	-2.80935	0.00153	0.00155113	0.0137134	0.013808
Risperidone	ethanol	442	43.9	0.52	158	21.87	351	298	23.5	train	-2.67985	-2.69642	0.00209	0.00201179	0.0381367	0.0374189
Risperidone	ethanol	442	43.9	0.52	158	21.87	351	303	22.9	train	-2.60555	-2.59062	0.00248	0.00256673	0.0343738	0.0349712
Risperidone	ethanol	442	43.9	0.52	158	21.87	351	308	22.3	train	-2.48149	-2.45989	0.0033	0.00346823	0.0497222	0.050979
Risperidone	ethanol	442	43.9	0.52	158	21.87	351	313	21.7	train	-2.38174	-2.37891	0.004152	0.00417912	0.00651175	0.0065331
Risperidone	ethanol	442	43.9	0.52	158	21.87	351	318	21.2	train	-2.29243	-2.28177	0.0051	0.00522674	0.0245474	0.0248511
Risperidone	ethanol	442	43.9	0.52	158	21.87	351	323	20.7	train	-2.17393	-2.19471	0.0067	0.00638686	0.0478643	0.0467369
Risperidone	1propanol	442	43.9	0.52	158	21.87	370	278	22	train	-2.85699	-2.86013	0.00139	0.00137997	0.00724054	0.00721409
Risperidone	1propanol	442	43.9	0.52	158	21.87	370	283	21.5	train	-2.80967	-2.79765	0.00155	0.00159348	0.0276673	0.0280537
Risperidone	1propanol	442	43.9	0.52	158	21.87	370	288	21	train	-2.70333	-2.68788	0.00198	0.00205175	0.0355962	0.0362375
Risperidone	1propanol	442	43.9	0.52	158	21.87	370	293	20.5	train	-2.62525	-2.62451	0.00237	0.00237406	0.00171204	0.00171346
Risperidone	1propanol	442	43.9	0.52	158	21.87	370	298	20.1	train	-2.51584	-2.53302	0.003049	0.00293074	0.0395601	0.0387879
Risperidone	1propanol	442	43.9	0.52	158	21.87	370	303	19.6	train	-2.41805	-2.41883	0.003819	0.00381218	0.00178635	0.00178466
Risperidone	1propanol	442	43.9	0.52	158	21.87	370	308	19.1	train	-2.28651	-2.2861	0.00517	0.00517487	0.000940757	0.000941262
Risperidone	1propanol	442	43.9	0.52	158	21.87	370	313	18.7	train	-2.18642	-2.19202	0.00651	0.00642659	0.0128949	0.0128122
Risperidone	1propanol	442	43.9	0.52	158	21.87	370	318	18.2	train	-2.07624	-2.08247	0.00839	0.00827044	0.0143533	0.0142508
Risperidone	1propanol	442	43.9	0.52	158	21.87	370	323	17.8	train	-1.96297	-1.96997	0.01089	0.0107158	0.0161242	0.0159949
Risperidone	2propanol	442	43.9	0.52	158	21.87	355	278	20.2	train	-3.4437	-3.42707	0.00036	0.00037405	0.0382854	0.0390265
Risperidone	2propanol	442	43.9	0.52	158	21.87	355	283	19.7	train	-3.33724	-3.34962	0.00046	0.000447078	0.0284934	0.0280909
Risperidone	2propanol	442	43.9	0.52	158	21.87	355	288	19.2	train	-3.22185	-3.22622	0.0006	0.000593997	0.0100554	0.0100047
Risperidone	2propanol	442	43.9	0.52	158	21.87	355	293	18.8	train	-3.1549	-3.16102	0.0007	0.000690204	0.0140931	0.0139941
Risperidone	2propanol	442	43.9	0.52	158	21.87	355	298	18.3	train	-3.02687	-3.01291	0.00094	0.000970701	0.0321386	0.0326603
Risperidone	2propanol	442	43.9	0.52	158	21.87	355	303	17.9	train	-2.86646	-2.84466	0.00136	0.00143002	0.050203	0.0514847
Risperidone	2propanol	442	43.9	0.52	158	21.87	355	308	17.4	train	-2.6925	-2.69045	0.00203	0.00203962	0.00472821	0.00473963
Risperidone	2propanol	442	43.9	0.52	158	21.87	355	313	17	train	-2.59688	-2.5917	0.00253	0.00256033	0.0119172	0.0119885
Risperidone	2propanol	442	43.9	0.52	158	21.87	355	318	16.6	train	-2.49485	-2.48971	0.0032	0.00323812	0.0118418	0.0119121
Risperidone	2propanol	442	43.9	0.52	158	21.87	355	323	16.2	train	-2.34921	-2.35255	0.004475	0.00444067	0.00770154	0.00767196
Risperidone	1butanol	442	43.9	0.52	158	21.87	337	278	18.5	train	-2.81816	-2.81111	0.00152	0.00154485	0.0162191	0.0163511
Risperidone	1butanol	442	43.9	0.52	158	21.87	337	283	18.1	train	-2.76195	-2.76179	0.00173	0.00173067	0.000387208	0.000387258
Risperidone	1butanol	442	43.9	0.52	158	21.87	337	288	17.7	train	-2.65758	-2.66422	0.0022	0.00216662	0.015289	0.0151727
Risperidone	1butanol	442	43.9	0.52	158	21.87	337	293	17.3	train	-2.58004	-2.58283	0.00263	0.00261317	0.00641942	0.00639869
Risperidone	1butanol	442	43.9	0.52	158	21.87	337	298	16.9	train	-2.44855	-2.46881	0.00356	0.00339771	0.0466589	0.045587
Risperidone	1butanol	442	43.9	0.52	158	21.87	337	303	16.5	train	-2.35389	-2.3529	0.004427	0.00443711	0.00228111	0.00228375
Risperidone	1butanol	442	43.9	0.52	158	21.87	337	308	16.1	train	-2.22695	-2.22569	0.00593	0.0059472	0.00289681	0.00290095
Risperidone	1butanol	442	43.9	0.52	158	21.87	337	313	15.8	train	-2.12321	-2.13346	0.00753	0.00735431	0.0236092	0.0233327
Risperidone	1butanol	442	43.9	0.52	158	21.87	337	318	15.4	train	-2.01637	-2.01793	0.00963	0.00959562	0.00357638	0.00357003
Risperidone	1butanol	442	43.9	0.52	158	21.87	337	323	15.1	train	-1.90623	-1.89457	0.01241	0.0127475	0.0268339	0.0271972
Risperidone	acetone	442	43.9	0.52	158	21.87	329	278	21.2	test	-3.07058	-2.71352	0.00085	0.00193409	0.822155	1.2754
Risperidone	acetone	442	43.9	0.52	158	21.87	329	283	20.9	test	-3.02228	-2.67087	0.00095	0.00213369	0.809147	1.24599
Risperidone	acetone	442	43.9	0.52	158	21.87	329	288	20.5	test	-2.8962	-2.56614	0.00127	0.00271554	0.759975	1.13822
Risperidone	acetone	442	43.9	0.52	158	21.87	329	293	20.2	test	-2.84466	-2.49232	0.00143	0.00321871	0.811306	1.25084
Risperidone	acetone	442	43.9	0.52	158	21.87	329	298	19.9	test	-2.75597	-2.3709	0.001754	0.00425701	0.886667	1.42703
Risperidone	acetone	442	43.9	0.52	158	21.87	329	303	19.5	test	-2.7122	-2.22589	0.00194	0.0059444	1.11976	2.06412
Risperidone	acetone	442	43.9	0.52	158	21.87	329	308	19.2	test	-2.63827	-2.1221	0.0023	0.00754923	1.18854	2.28227
Risperidone	acetone	442	43.9	0.52	158	21.87	329	313	18.9	test	-2.50031	-2.15392	0.00316	0.0070158	0.797593	1.22019
Risperidone	acetone	442	43.9	0.52	158	21.87	329	318	18.6	test	-2.38722	-2.09409	0.0041	0.0080522	0.674958	0.963951
Risperidone	acetone	442	43.9	0.52	158	21.87	329	323	18.3	test	-2.29499	-1.97226	0.00507	0.0106596	0.743123	1.10249
Risperidone	ethylacetate	442	43.9	0.52	158	21.87	350	278	6.4	train	-2.93554	-2.93086	0.00116	0.00117257	0.0107813	0.0108395
Risperidone	ethylacetate	442	43.9	0.52	158	21.87	350	283	6.2	train	-2.89279	-2.87834	0.00128	0.00132331	0.0332776	0.0338378
Risperidone	ethylacetate	442	43.9	0.52	158	21.87	350	288	6	train	-2.77624	-2.78346	0.001674	0.00164643	0.0166048	0.0164675
Risperidone	ethylacetate	442	43.9	0.52	158	21.87	350	293	5.9	train	-2.73283	-2.73817	0.00185	0.0018274	0.012292	0.0122167
Risperidone	ethylacetate	442	43.9	0.52	158	21.87	350	298	5.8	train	-2.66555	-2.66422	0.00216	0.0021666	0.00305182	0.0030566
Risperidone	ethylacetate	442	43.9	0.52	158	21.87	350	303	5.6	train	-2.58037	-2.58688	0.002628	0.00258894	0.014973	0.0148615
Risperidone	ethylacetate	442	43.9	0.52	158	21.87	350	308	5.5	train	-2.49349	-2.47797	0.00321	0.00332686	0.0357577	0.0364047
Risperidone	ethylacetate	442	43.9	0.52	158	21.87	350	313	5.4	train	-2.37882	-2.39486	0.00418	0.00402846	0.0369261	0.0362526
Risperidone	ethylacetate	442	43.9	0.52	158	21.87	350	318	5.3	train	-2.31426	-2.3143	0.00485	0.00484954	9.46437e-05	9.45941e-05
Risperidone	ethylacetate	442	43.9	0.52	158	21.87	350	323	5.2	train	-2.23657	-2.2303	0.0058	0.0058844	0.0144464	0.0145512
Risperidone	toluene	442	43.9	0.52	158	21.87	383	278	2.4	test	-2.42022	-2.93099	0.0038	0.00117222	1.1761	0.691522
Risperidone	toluene	442	43.9	0.52	158	21.87	383	283	2.38	test	-2.38722	-2.86384	0.0041	0.00136822	1.09747	0.666287
Risperidone	toluene	442	43.9	0.52	158	21.87	383	288	2.36	test	-2.28316	-2.7557	0.00521	0.00175508	1.08806	0.663131
Risperidone	toluene	442	43.9	0.52	158	21.87	383	293	2.34	test	-2.25259	-2.69859	0.00559	0.00200176	1.02695	0.641903
Risperidone	toluene	442	43.9	0.52	158	21.87	383	298	2.32	test	-2.17587	-2.62579	0.00667	0.00236708	1.03596	0.645116
Risperidone	toluene	442	43.9	0.52	158	21.87	383	303	2.3	test	-2.09691	-2.51395	0.008	0.00306234	0.960262	0.617207
Risperidone	toluene	442	43.9	0.52	158	21.87	383	308	2.28	test	-2.00087	-2.38697	0.00998	0.00410229	0.889037	0.588948
Risperidone	toluene	442	43.9	0.52	158	21.87	383	313	2.26	test	-1.95861	-2.2982	0.011	0.00503273	0.781932	0.542479
Risperidone	toluene	442	43.9	0.52	158	21.87	383	318	2.24	test	-1.85387	-2.21655	0.014	0.00607365	0.835097	0.566167
Risperidone	toluene	442	43.9	0.52	158	21.87	383	323	2.22	test	-1.7778	-2.12121	0.01668	0.00756466	0.790723	0.546483
Fenofibrate	methanol	352	33.5	0.51	124	19.72	337.8	293	34.1	train	-2.34516	-2.33698	0.00451694	0.00460276	0.0188209	0.0189992
Fenofibrate	methanol	352	33.5	0.51	124	19.72	337.8	298	33.2	train	-2.28449	-2.26662	0.00519404	0.00541232	0.0411658	0.0420249
Fenofibrate	methanol	352	33.5	0.51	124	19.72	337.8	303	32.4	train	-2.01171	-2.00169	0.00973396	0.00996127	0.0230845	0.023353
Fenofibrate	methanol	352	33.5	0.51	124	19.72	337.8	308	31.6	train	-1.66185	-1.68591	0.0217847	0.0206108	0.0553948	0.0538885
Fenofibrate	methanol	352	33.5	0.51	124	19.72	337.8	323	29.5	train	-1.41727	-1.39115	0.0382584	0.0406303	0.0601529	0.0619989
Fenofibrate	ethanol	352	33.5	0.51	124	19.72	351	293	24.1	train	-2.229	-2.23971	0.00590198	0.00575818	0.0246661	0.0243644
Fenofibrate	ethanol	352	33.5	0.51	124	19.72	351	298	23.5	train	-2.15429	-2.15038	0.00700982	0.00707332	0.00901765	0.00905845
Fenofibrate	ethanol	352	33.5	0.51	124	19.72	351	303	22.9	train	-1.86907	-1.85584	0.0135184	0.0139368	0.0304817	0.030951
Fenofibrate	ethanol	352	33.5	0.51	124	19.72	351	308	22.3	train	-1.52328	-1.57123	0.029972	0.0268394	0.110393	0.104517
Fenofibrate	ethanol	352	33.5	0.51	124	19.72	351	323	20.7	train	-1.29254	-1.26193	0.0509874	0.0547105	0.0704763	0.0730191
Fenofibrate	1propanol	352	33.5	0.51	124	19.72	370	293	22	train	-2.10163	-2.08717	0.00791346	0.00818149	0.0333098	0.0338708
Fenofibrate	1propanol	352	33.5	0.51	124	19.72	370	298	21.5	train	-2.02741	-2.02355	0.00938831	0.00947228	0.00890392	0.00894374
Fenofibrate	1propanol	352	33.5	0.51	124	19.72	370	303	21	train	-1.7266	-1.71305	0.0187672	0.0193621	0.0312053	0.0316973
Fenofibrate	1propanol	352	33.5	0.51	124	19.72	370	308	20.5	train	-1.3631	-1.39132	0.0433409	0.0406148	0.0649654	0.0629001
Fenofibrate	1propanol	352	33.5	0.51	124	19.72	370	323	19.1	train	-1.1348	-1.12424	0.0733157	0.0751215	0.024332	0.0246305
Fenofibrate	2propanol	352	33.5	0.51	124	19.72	355	293	20.5	test	-2.4898	-2.26201	0.00323741	0.00547001	0.524505	0.689622
Fenofibrate	2propanol	352	33.5	0.51	124	19.72	355	298	20.1	test	-2.20837	-2.1511	0.00618915	0.0070615	0.13186	0.140948
Fenofibrate	2propanol	352	33.5	0.51	124	19.72	355	303	19.6	test	-2.05072	-1.78145	0.00889773	0.0165407	0.62003	0.858985
Fenofibrate	2propanol	352	33.5	0.51	124	19.72	355	308	19.1	test	-1.88431	-1.52432	0.0130523	0.0299005	0.828913	1.29083
Fenofibrate	ethylacetate	352	33.5	0.51	124	19.72	350	308	5.5	test	-0.920025	-1.48223	0.120219	0.0329437	1.29452	0.725971
Fenofibrate	ethylacetate	352	33.5	0.51	124	19.72	350	313	5.4	test	-0.841053	-1.46264	0.144194	0.0344637	1.43125	0.76099
Fenofibrate	ethylacetate	352	33.5	0.51	124	19.72	350	318	5.3	test	-0.678286	-1.29773	0.209756	0.0503819	1.42631	0.759807
Fenofibrate	ethylacetate	352	33.5	0.51	124	19.72	350	323	5.2	test	-0.528026	-1.26557	0.296465	0.054254	1.69825	0.816997
Fenofibrate	acetonitrile	352	33.5	0.51	124	19.72	350	308	35	train	-1.46876	-1.45779	0.033981	0.0348508	0.0252747	0.0255968
Fenofibrate	acetonitrile	352	33.5	0.51	124	19.72	350	313	34.3	train	-1.37553	-1.35053	0.0421184	0.0446138	0.0575584	0.0592471
Fenofibrate	acetonitrile	352	33.5	0.51	124	19.72	350	323	32.8	train	-0.556087	-0.631549	0.277916	0.233588	0.173757	0.159499
Fenofibrate	acetone	352	33.5	0.51	124	19.72	329	303	19.5	train	-1.20057	-1.23432	0.0630124	0.0583015	0.077704	0.0747617
Fenofibrate	acetone	352	33.5	0.51	124	19.72	329	308	19.2	train	-1.10759	-1.10248	0.0780573	0.0789809	0.0117626	0.0118321
Fenofibrate	acetone	352	33.5	0.51	124	26.08	329	313	18.9	train	-0.907494	-0.902852	0.123739	0.125068	0.0106885	0.0107458
Fenofibrate	acetone	352	33.5	0.51	124	26.08	329	318	18.6	train	-0.803797	-0.797141	0.15711	0.159536	0.015325	0.015443
Fenoxycarb	methanol	326	26.98	0.04	106	26.08	337.8	278.17	36.6	test	-1.72584	-1.33061	0.0188	0.0467083	0.910065	1.48449
Fenoxycarb	methanol	326	26.98	0.04	106	26.08	337.8	283.14	35.7	test	-1.52578	-1.15588	0.0298	0.069843	0.851741	1.34372
Fenoxycarb	methanol	326	26.98	0.04	106	26.08	337.8	288.17	34.9	test	-1.25885	-1.09184	0.0551	0.0809403	0.384562	0.46897
Fenoxycarb	methanol	326	26.98	0.04	106	26.08	337.8	293.15	34.1	test	-0.922269	-0.917619	0.1196	0.120887	0.0107058	0.0107633
Fenoxycarb	methanol	326	26.98	0.04	106	26.08	337.8	298.14	33.2	test	-0.66736	-0.797638	0.2151	0.159354	0.299976	0.259164
Fenoxycarb	methanol	326	26.98	0.04	106	26.08	337.8	303.1	32.4	test	-0.432621	-0.586061	0.3693	0.259381	0.35331	0.297641
Fenoxycarb	methanol	326	26.98	0.04	106	26.08	337.8	308.06	31.6	test	-0.332174	-0.458832	0.4654	0.347671	0.291642	0.252964
Fenoxycarb	methanol	326	26.98	0.04	106	26.08	337.8	313.15	30.9	test	-0.192059	-0.315749	0.6426	0.483338	0.284805	0.247839
Fenoxycarb	methanol	326	26.98	0.04	106	26.08	337.8	317.8	30.2	test	-0.122168	-0.297912	0.7548	0.503602	0.404666	0.3328
Fenoxycarb	ethanol	326	26.98	0.04	106	26.08	351	278.17	26.3	train	-1.70997	-1.68323	0.0195	0.020738	0.0615547	0.0634886
Fenoxycarb	ethanol	326	26.98	0.04	106	26.08	351	283.14	25.5	train	-1.54212	-1.53057	0.0287	0.0294732	0.0265827	0.0269392
Fenoxycarb	ethanol	326	26.98	0.04	106	26.08	351	288.17	24.8	train	-1.35655	-1.3632	0.044	0.043331	0.015321	0.0152042
Fenoxycarb	ethanol	326	26.98	0.04	106	26.08	351	293.15	24.1	train	-1.098	-1.07517	0.0798	0.0841064	0.0525593	0.0539651
Fenoxycarb	ethanol	326	26.98	0.04	106	26.08	351	298.14	23.5	train	-0.801893	-0.818053	0.1578	0.152036	0.0372098	0.036526
Fenoxycarb	ethanol	326	26.98	0.04	106	26.08	351	303.1	22.9	train	-0.52739	-0.528887	0.2969	0.295878	0.00344791	0.00344198
Fenoxycarb	ethanol	326	26.98	0.04	106	26.08	351	308.06	22.3	train	-0.361112	-0.365671	0.4354	0.430853	0.0104979	0.010443
Fenoxycarb	ethanol	326	26.98	0.04	106	26.08	351	313.15	21.7	train	-0.211054	-0.204888	0.6151	0.623896	0.0141992	0.0143004
Fenoxycarb	ethanol	326	26.98	0.04	106	26.08	351	317.8	21.2	train	-0.133831	-0.15864	0.7348	0.694001	0.057125	0.055524
Fenoxycarb	2propanol	326	26.98	0.04	106	26.08	355	278.17	20.2	train	-1.91721	-1.91544	0.0121	0.0121494	0.00407507	0.00408338
Fenoxycarb	2propanol	326	26.98	0.04	106	26.08	355	283.14	19.7	train	-1.75696	-1.73956	0.0175	0.0182156	0.0400761	0.0408899
Fenoxycarb	2propanol	326	26.98	0.04	106	26.08	355	288.17	19.2	train	-1.54061	-1.54183	0.0288	0.0287192	0.00281009	0.00280614
Fenoxycarb	2propanol	326	26.98	0.04	106	26.08	355	293.15	18.8	train	-1.29757	-1.26662	0.0504	0.0541234	0.0712749	0.0738764
Fenoxycarb	2propanol	326	26.98	0.04	106	26.08	355	298.14	18.3	train	-0.966174	-0.981214	0.1081	0.10442	0.0346308	0.034038
Fenoxycarb	2propanol	326	26.98	0.04	106	26.08	355	303.1	17.9	train	-0.583027	-0.59461	0.2612	0.254326	0.0266713	0.0263188
Fenoxycarb	2propanol	326	26.98	0.04	106	26.08	355	308.06	17.4	train	-0.372429	-0.382238	0.4242	0.414727	0.0225845	0.0223313
Fenoxycarb	2propanol	326	26.98	0.04	106	26.08	355	313.15	17	train	-0.217958	-0.212792	0.6054	0.612644	0.0118944	0.0119654
Fenoxycarb	2propanol	326	26.98	0.04	106	26.08	355	317.8	16.6	train	-0.13024	-0.137064	0.7409	0.72935	0.0157113	0.0155886
Fenoxycarb	ethylacetate	326	26.98	0.04	106	26.08	350	278.17	6.4	train	-0.739929	-0.786091	0.182	0.163647	0.106292	0.100838
Fenoxycarb	ethylacetate	326	26.98	0.04	106	26.08	350	283.14	6.2	train	-0.658565	-0.671032	0.2195	0.213289	0.0287055	0.0282974
Fenoxycarb	ethylacetate	326	26.98	0.04	106	26.08	350	288.17	6	train	-0.569602	-0.577297	0.2694	0.264669	0.017717	0.017561
Fenoxycarb	ethylacetate	326	26.98	0.04	106	26.08	350	293.15	5.9	train	-0.485187	-0.487806	0.3272	0.325233	0.00603065	0.0060125
Fenoxycarb	ethylacetate	326	26.98	0.04	106	26.08	350	303.1	5.6	train	-0.329569	-0.309328	0.4682	0.490538	0.0466067	0.0477099
Fenoxycarb	ethylacetate	326	26.98	0.04	106	26.08	350	313.15	5.4	train	-0.181312	-0.161297	0.6587	0.689767	0.0460863	0.0471648
Fenoxycarb	toluene	326	26.98	0.04	106	26.08	383	278.17	2.4	test	-0.905878	-1.08286	0.1242	0.0826298	0.407523	0.334704
Fenoxycarb	toluene	326	26.98	0.04	106	26.08	383	283.14	2.38	test	-0.783043	-0.946466	0.1648	0.113119	0.376296	0.313601
Fenoxycarb	toluene	326	26.98	0.04	106	26.08	383	288.17	2.36	test	-0.668978	-0.826859	0.2143	0.148984	0.363535	0.304786
Fenoxycarb	toluene	326	26.98	0.04	106	26.08	383	293.15	2.34	test	-0.563043	-0.650811	0.2735	0.223454	0.202095	0.182983
Fenoxycarb	toluene	326	26.98	0.04	106	26.08	383	303.1	2.3	test	-0.354971	-0.346642	0.4416	0.450151	0.019178	0.0193631
Fenoxycarb	toluene	326	26.98	0.04	106	26.08	383	313.15	2.26	test	-0.187421	-0.206793	0.6495	0.621164	0.044607	0.0436268
ButylParaben	methanol	340	26.4	0.49	77.2	20.63	337.8	283	35.7	train	-0.647817	-0.622402	0.225	0.23856	0.0585222	0.0602686
ButylParaben	methanol	340	26.4	0.49	77.2	20.63	337.8	293	34.1	train	-0.521434	-0.537839	0.301	0.289842	0.0377741	0.0370695
ButylParaben	methanol	340	26.4	0.49	77.2	20.63	337.8	303	32.4	train	-0.415669	-0.40733	0.384	0.391444	0.0191996	0.0193851
ButylParaben	methanol	340	26.4	0.49	77.2	20.63	337.8	313	30.9	train	-0.308919	-0.308901	0.491	0.49102	4.02171e-05	4.02181e-05
ButylParaben	methanol	340	26.4	0.49	77.2	20.63	337.8	323	29.5	train	-0.200659	-0.222842	0.63	0.598629	0.0510776	0.0497951
ButylParaben	ethanol	340	26.4	0.49	77.2	20.63	351	283	35.7	train	-0.585027	-0.626633	0.26	0.236248	0.0958014	0.0913556
ButylParaben	ethanol	340	26.4	0.49	77.2	20.63	351	293	34.1	train	-0.485452	-0.485198	0.327	0.327191	0.000584349	0.000584519
ButylParaben	ethanol	340	26.4	0.49	77.2	20.63	351	303	32.4	train	-0.37366	-0.372208	0.423	0.424416	0.00334217	0.00334776
ButylParaben	ethanol	340	26.4	0.49	77.2	20.63	351	313	30.9	train	-0.278189	-0.276707	0.527	0.528801	0.00341244	0.00341827
ButylParaben	ethanol	340	26.4	0.49	77.2	20.63	351	323	29.5	train	-0.177178	-0.1789	0.665	0.662369	0.00396483	0.00395698
ButylParaben	acetone	340	26.4	0.49	77.2	20.63	329	283	20.9	test	-0.508638	-0.707	0.31	0.196336	0.456744	0.366657
ButylParaben	acetone	340	26.4	0.49	77.2	20.63	329	293	20.5	test	-0.427128	-0.583162	0.374	0.261118	0.359281	0.301822
ButylParaben	acetone	340	26.4	0.49	77.2	20.63	329	303	20.2	test	-0.349692	-0.382015	0.447	0.414939	0.0744261	0.0717239
ButylParaben	acetone	340	26.4	0.49	77.2	20.63	329	313	19.9	test	-0.270835	-0.33313	0.536	0.464376	0.143439	0.133626
ButylParaben	acetone	340	26.4	0.49	77.2	20.63	329	323	19.5	test	-0.187755	-0.256939	0.649	0.553427	0.159302	0.147262
ButylParaben	1propanol	340	26.4	0.49	77.2	20.63	370	283	22	train	-0.543634	-0.576747	0.286	0.265004	0.0762452	0.073411
ButylParaben	1propanol	340	26.4	0.49	77.2	20.63	370	293	21.5	train	-0.457175	-0.470372	0.349	0.338554	0.0303883	0.0299312
ButylParaben	1propanol	340	26.4	0.49	77.2	20.63	370	303	21	train	-0.37059	-0.35651	0.426	0.440038	0.0324223	0.0329537
ButylParaben	1propanol	340	26.4	0.49	77.2	20.63	370	313	20.5	train	-0.284833	-0.262552	0.519	0.546321	0.0513034	0.0526422
ButylParaben	1propanol	340	26.4	0.49	77.2	20.63	370	323	20.1	train	-0.196543	-0.203297	0.636	0.626185	0.0155524	0.0154321
ButylParaben	ethylacetate	340	26.4	0.49	77.2	20.63	350	283	6.2	train	-0.60206	-0.574676	0.25	0.266271	0.0630546	0.065085
ButylParaben	ethylacetate	340	26.4	0.49	77.2	20.63	350	293	6	train	-0.504456	-0.507582	0.313	0.310755	0.00719964	0.00717378
ButylParaben	ethylacetate	340	26.4	0.49	77.2	20.63	350	303	5.9	train	-0.402305	-0.396966	0.396	0.400898	0.0122929	0.0123688
ButylParaben	ethylacetate	340	26.4	0.49	77.2	20.63	350	313	5.8	train	-0.300162	-0.300454	0.501	0.500664	0.000671153	0.000670928
ButylParaben	ethylacetate	340	26.4	0.49	77.2	20.63	350	323	5.6	train	-0.209012	-0.206774	0.618	0.621192	0.00515169	0.00516498
ButylParaben	acetonitrile	340	26.4	0.49	77.2	20.63	355	283	35.8	train	-1.13077	-1.09616	0.074	0.0801388	0.0796953	0.082957
ButylParaben	acetonitrile	340	26.4	0.49	77.2	20.63	355	293	35	train	-0.832683	-0.825415	0.147	0.149481	0.0167352	0.016876
ButylParaben	acetonitrile	340	26.4	0.49	77.2	20.63	355	303	34.3	train	-0.605548	-0.611656	0.248	0.244537	0.0140636	0.0139652
ButylParaben	acetonitrile	340	26.4	0.49	77.2	20.63	355	313	33.5	train	-0.406714	-0.426101	0.392	0.374886	0.04464	0.0436583
ButylParaben	acetonitrile	340	26.4	0.49	77.2	20.63	355	323	32.8	train	-0.252588	-0.216139	0.559	0.60794	0.0839275	0.0875501
Butamben	methanol	330	74	0.86	30	21.5	337.8	268.15	36.6	predicted	-1.38722	-1.39193	0.041	0.0405576	0.0108477	0.0107891
Butamben	methanol	330	74	0.86	30	21.5	337.8	273.15	35.7	predicted	-1.25181	-1.2505	0.056	0.0561694	0.00302047	0.00302503
Butamben	methanol	330	74	0.86	30	21.5	337.8	278.15	34.9	predicted	-1.11919	-1.13183	0.076	0.0738196	0.0291093	0.0286897
Butamben	methanol	330	74	0.86	30	21.5	337.8	283.15	34.1	predicted	-0.982967	-0.967323	0.104	0.107814	0.036021	0.0366776
Butamben	methanol	330	74	0.86	30	21.5	337.8	288.15	33.2	predicted	-0.847712	-0.822994	0.142	0.150316	0.0569147	0.0585655
Butamben	methanol	330	74	0.86	30	21.5	337.8	293.15	32.4	predicted	-0.703335	-0.70664	0.198	0.196499	0.00760939	0.00758052
Butamben	methanol	330	74	0.86	30	21.5	337.8	298.15	31.6	predicted	-0.563837	-0.584535	0.273	0.260295	0.047657	0.0465392
Butamben	1propanol	330	74	0.86	30	21.5	370	268.15	22	predicted	-1.46852	-1.45077	0.034	0.0354186	0.0408761	0.041723
Butamben	1propanol	330	74	0.86	30	21.5	370	273.15	21.5	predicted	-1.25181	-1.26147	0.056	0.0547678	0.022249	0.0220034
Butamben	1propanol	330	74	0.86	30	21.5	370	278.15	21	predicted	-1.13668	-1.15279	0.073	0.0703414	0.0370984	0.0364187
Butamben	1propanol	330	74	0.86	30	21.5	370	283.15	20.5	predicted	-0.9914	-0.988703	0.102	0.102635	0.00620855	0.00622786
Butamben	1propanol	330	74	0.86	30	21.5	370	288.15	20.1	predicted	-0.872895	-0.891301	0.134	0.12844	0.0423817	0.0414961
Butamben	1propanol	330	74	0.86	30	21.5	370	293.15	19.6	predicted	-0.730487	-0.731624	0.186	0.185514	0.00261765	0.00261423
Butamben	1propanol	330	74	0.86	30	21.5	370	298.15	19.1	predicted	-0.595166	-0.594557	0.254	0.254357	0.00140296	0.00140394
Butamben	2propanol	330	74	0.86	30	21.5	355	268.15	18.7	predicted	-1.45593	-1.67249	0.035	0.0212573	0.49865	0.39265
Butamben	2propanol	330	74	0.86	30	21.5	355	273.15	18.2	predicted	-1.3279	-1.55102	0.047	0.0281177	0.513749	0.401752
Butamben	2propanol	330	74	0.86	30	21.5	355	278.15	17.8	predicted	-1.18709	-1.3598	0.065	0.0436718	0.397686	0.328127
Butamben	2propanol	330	74	0.86	30	21.5	355	283.15	20.2	predicted	-1.04096	-1.23646	0.091	0.0580146	0.450164	0.362477
Butamben	2propanol	330	74	0.86	30	21.5	355	288.15	19.7	predicted	-0.89279	-1.0889	0.128	0.08149	0.45155	0.36336
Butamben	2propanol	330	74	0.86	30	21.5	355	293.15	19.2	predicted	-0.732828	-0.903896	0.185	0.124768	0.393899	0.325578
Butamben	2propanol	330	74	0.86	30	21.5	355	298.15	18.8	predicted	-0.583359	-0.726174	0.261	0.187856	0.328842	0.280244
Butamben	1butanol	330	74	0.86	30	21.5	337	268.15	18.5	predicted	-1.38722	-1.39599	0.041	0.0401802	0.0201977	0.019995
Butamben	1butanol	330	74	0.86	30	21.5	337	273.15	18.1	predicted	-1.27572	-1.28494	0.053	0.0518877	0.0212107	0.0209874
Butamben	1butanol	330	74	0.86	30	21.5	337	278.15	17.7	predicted	-1.14874	-1.14631	0.071	0.0713989	0.00560271	0.00561844
Butamben	1butanol	330	74	0.86	30	21.5	337	283.15	17.3	predicted	-1.02228	-1.0106	0.095	0.0975882	0.0268796	0.0272442
Butamben	1butanol	330	74	0.86	30	21.5	337	288.15	16.9	predicted	-0.869666	-0.870384	0.135	0.134777	0.00165199	0.00165062
Butamben	1butanol	330	74	0.86	30	21.5	337	293.15	16.5	predicted	-0.737549	-0.728642	0.183	0.186792	0.0205088	0.0207206
Butamben	1butanol	330	74	0.86	30	21.5	337	298.15	16.1	predicted	-0.610834	-0.596999	0.245	0.25293	0.0318553	0.0323681
Butamben	toluene	330	74	0.86	30	21.5	383	268.15	2.4	predicted	-1.49485	-1.48813	0.032	0.0324987	0.0154633	0.0155835
Butamben	toluene	330	74	0.86	30	21.5	383	273.15	2.38	predicted	-1.3279	-1.33149	0.047	0.0466129	0.00827105	0.00823694
Butamben	toluene	330	74	0.86	30	21.5	383	278.15	2.36	predicted	-1.16749	-1.16009	0.068	0.0691683	0.0170351	0.017181
Butamben	toluene	330	74	0.86	30	21.5	383	283.15	2.34	predicted	-0.966576	-0.964257	0.108	0.108578	0.00533957	0.00535385
Butamben	toluene	330	74	0.86	30	21.5	383	288.15	2.32	predicted	-0.785156	-0.801232	0.164	0.15804	0.0370171	0.0363403
Butamben	toluene	330	74	0.86	30	21.5	383	293.15	2.3	predicted	-0.653647	-0.657106	0.222	0.220239	0.00796482	0.00793318
Butamben	toluene	330	74	0.86	30	21.5	383	298.15	2.28	predicted	-0.530178	-0.527022	0.295	0.297152	0.00726746	0.00729393
